# Supplementary material for: Gamma secretase orthologs are required for lysosomal activity and autophagic degradation in Dictyostelium discoideum, independent of PSEN (presenilin) proteolytic function
Source: Autophagy. 2019 Mar 21;15(8):1407–18. doi: 10.1080/15548627.2019.1586245 (PMC6613883; doi:10.1080/15548627.2019.1586245)
Supplement: Supplemental Material [file kaup-15-08-1586245-s001.zip]

Archive with 3 entries (2 files):
- 1586245_supplementary information/
- 1586245_supplementary information/Supplementary figure and legends_changes accepted.docx
- 1586245_supplementary information/Supplementary Video 1.avi
